# Supplementary material for: Cryo-EM structure and polymorphic maturation of a viral transduction enhancing amyloid fibril
Source: Nat Commun. 2023 Jul 18;14:4293. doi: 10.1038/s41467-023-40042-1 (PMC10354054; doi:10.1038/s41467-023-40042-1)
Supplement: Supplementary file 4 — Source data [file 41467_2023_40042_MOESM4_ESM.xlsx]

## Sheet: Figure 1
Figure 1a																																													Figure 1b
Micrographs that originate from different parts of the grid that were used for the measurements																																													Measurement
1day incubation									5days incubation									14days incubation									30days incubation									60days incubation									1 day incubation	5 days incubation	14 days incubation	30 days incubation	60 days incubation
																																													width (nm)	width (nm)	width (nm)	width (nm)	width (nm)
																																													5.47937	8.2781	10.1587	15.3568	16.3422
																																													3.1981	6.81587	9.21206	5.54413	14.9848
																																													3.11556	9.96317	15.739	7.93651	6.98413
																																													4.82349	8.3873	19.1765	8.54794	10.1638
																																													4.63365	7.30857	6.30159	4.23556	6.35683
																																													4.05905	5.9054	12.9537	6.16381	12.381
																																													5.71429	4.45587	11.2241	18.6844	16.8375
																																													5.3219	10.0387	7.72444	5.93079	6.74921
																																													6.32889	9.34222	6.96254	3.54921	22.4324
																																													4.15048	8.91175	13.9829	15.7613	17.7467
																																													4.0254	6.72698	6.54476	5.83619	6.54476
																																													4.0254	10.1441	7.6781	12.6387	17.701
																																													7.24317	6.13143	6.10667	6.54476	8.57714
																																													4.3219	7.04889	7.63238	8.26032	9.02921
																																													5.04381	8.97905	6.16381	11.3797	16.0152
																																													6.56381	7.04889	4.93841	10.553	8.84317
																																													5.30476	11.7848	7.54603	10.6483	9.8
																																													5.34222	11.0203	10.8679	18.3714	10.2229
																																													4.74984	11.586	7.32889	19.8889	8.03111
																																													4.47937	7.32889	8.54794	16.8495	20.3175
																																													4.79048	5.46159	12.9225	9.60825	19.739
																																													5.07238	10.4813	14.9613	6.06476	14.541
																																													4.42857	5.61651	4.7619	6.60571	26.0743
																																													5.92889	7.38413	11.2508	13.7098	9.07937
																																													5.96317	8.75746	7.0273	21.5917	32.786
																																													4.31746	8.99048	10.0387	3.82286	8.82603
																																													6.43429	12.5587	5.55302	17.7156	10.553
																																													6.77524	6.35683	5.6254	9.47048	8.3327
																																													4.9581	8.11238	8.8546	4.51175	10.3016
																																													5.72698	9.73841	7.19746	13.0311	21.5689
																																													4.88254	7.6781	5.46159	7.13397	7.5727
																																													4.44825	8.82032	7.49206	7.63238	16.3175
																																													3.7473	12.3524	5.42476	11.4286	14.7848
																																													4.42857	12.1511	7.16254	11.0203	13.0895
																																													4.35365	9.80508	4.80381	13.1238	5.55302
																																													4.98349	6.06476	4.7727	18.3714	14.5651
																																													5.17714	5.61651	13.3486	17.8032	10.1441
																																													4.99746	9.25524	5.3219	7.0273	16.3854
																																													6.14984	5.54413	7.32889	7.23937	6.13143
																																													7.45651	6.7346	11.8102	21.1841	5.01968
																																													5.64	5.93079	13.0311	7.54603	15.5035
																																													6.07683	6.23683	7.9619	7.63238	7.6254
																																													4.51048	6.74921	6.60571	20.7035	7.88571
																																													3.19492	5.82794	14.7714	8.43492	6.35683
																																													5.29079	5.82794	11.0883	8.63556	14.6171
																																													3.84889	4.62222	6.8381	12.0635	4.12698
																																													3.37206	9.33651	15.5067	6.74921	5.67873
																																													3.91873	9.03492	12.5067	13.5879	8.19238
																																													3.51873	9.57143	13.2044	9.69143	15.6813
																																													5.18095	13.1238	12.7975	11.9289	10.1638
																																													3.84889	10.5956	13.7975	9.24444	6.96254
																																													3.55619	9.86159	8.30857	7.40444	9.02413
																																													3.46286	7.19746	9.84127	10.3359	10.5143
																																													4.07175	10.553	5.07937	13.2121	15.3238
																																													2.96825	14.9073	6.78667	10.567	12.4743
																																													3.88381	10.8356	6.47492	11.3041	17.8711
																																													3.55619	6.02349	11.8102	15.1454	15.334
																																													4.15492	10.1638	14.9238	6.8381	18.5435
																																													4.58413	6.7346	20.4584	16.5079	6.54476
																																													3.97016	8.54794	11.6559	5.11873	18.1949
																																													5.2946	9.67111	10.1041	8.84317	6.09841
																																													4.3219	16.3886	15.3994	10.0387	7.49206
																																													4.19175	6.72698	11.2241	6.8381	5.01968
																																													4.12571	7.68508	9.33651	4.83556	6.99111
																																													4.69397	8.47111	9.47048	15.4616	15.0419
																																													4.59937	8.84317	10.7422	9.52381	6.13143
																																													4.86794	9.02413	5.42476	11.8616	8.66476
																																													4.28571	9.09651	6.42794	14.8222	14.4121
																																													3.96571	11.4463	10.553	13.3937	9.20635
																																													5.2946	9.02921	18.8698	8.91175	15.2514
																																													4.48762	9.43873	6.03175	8.35111	19.2502
																																													5.3454	6.10667	6.38095	29.1854	6.86794
																																													5.12825	8.66476	5.9054	18.1924	17.8032
																																													7.30603	8.03111	6.60571	17.2717	12.7975
																																													4.86794	8.09397	16.7625	12.1302	8.66476
																																													4.24889	9.86159	9.93778	15.3695	5.9054
																																													5.30476	8.93968	6.62857	8.5181	6.60571
																																													6.00317	14.8629	5.42476	20.0781	5.71429
																																													4.89333	16.9092	9.69143	21.2959	18.1924
																																													6.28444	11.0203	5.74921	10.6432	15.2413
																																													5.5454	9.73841	6.25333	10.8121	11.6425
																																													4.23302	12.9575	14.8768	7.0127	5.39683
																																													6.4254	9.25524	10.7752	12.8406	5.48
																																													5.30476	10.3403	10.8121	16.8705	9.22794
																																													5.92889	9.65524	5.67873	22.0032	12.9695
																																													4.44825	9.63937	5.85397	7.40444	16.7537
																																													6.12254	7.64571	4.83556	16.52	18.4565
																																													3.42921	7.6781	5.42476	18.1924	17.4863
																																													5.2946	7.4381	5.85397	6.38095	19.9797
																																													4.55302	10.7841	5.11873	23.7987	4.68698
																																													4.67111	7.0127	6.62857	9.67111	12.3644
																																													3.81841	4.62222	6.47492	13.5879	5.54413
																																													4.42857	6.34921	15.7073	17.9581	5.28381
																																													5.89143	11.673	4.01587	20.2083	8.9454
																																													3.9873	6.34921	4.83556	10.7937	18.1067
																																													5.92889	5.11873	9.09079	3.41905	16.3422
																																													5.2946	5.85397	5.3873	11.499	7.23937
																																													4.02095	6.47492	4.62222	6.34921	12.8641
																																													5.35556	13.2578	11.4286	7.72444	5.98984
																																													4.35365	10.5098	5.85397	7.23937	18.6032
																																													4.47937	8.84317	7.64571	7.72444	5.16762
																																													6.09206	13.3486	5.11873	9.60825	15.3994
																																													5.50286	6.34921	11.233	4.57841	6.85333
																																													3.95746	10.8495	7.40444	4.95873	7.64571
																																													6.4946	6.47492	6.74921	5.67873	6.81587
																																													4.72381	9.09079	18.5435	12.3276	6.96254
																																													3.77841	4.62222	6.86794	13.4984	24.0286
																																													4.13841	7.64571	16.3238	6.38095	10.7981
																																													3.22984	8.88889	5.71429	15.0521	5.16762
																																													5.4527	8.08127	7.64571	10.3359	15.7613
																																													3.89714	8.13079	11.7073	11.0883	5.46159
																																													5.3727	8.2781	10.3359	8.03111	10.7981
																																													3.81841	8.63556	12.5067	6.86794	8.71746
																																													5.25016	5.85397	6.53714	23.4146	15.9238
																																													4.23683	8.54222	7.43175	4.57841	4.92825
																																													4.15492	13.7352	8.88889	16.2616	13.3486
																																													4.88254	5.67873	7.95556	9.09079	9.84635
																																													5.89143	6.8381	5.07937	4.44444	5.46159
																																													4.24889	6.98413	9.43873	5.07937	30.6819
																																													4.88254	9.09079	6.53714	10.2381	7.0127
																																													3.91873	17.2717	5.23556	9.09079	8.13714
																																													4.48762	12.1302	16.8102	4.48952	8.1619
																																													6.26667	8.97905	7.64571	6.38095	21.421
																																													4.42857	6.62857	29.6178	10.8121	8.40508
																																													5.30476	7.67175	5.67873	3.86222	6.09841
																																													4.65968	7.64571	8.2781	21.7175	9.92254
																																													4.0381	8.63556	15.6171	5.67873	17.2863
																																													5.89143	10.3359	6.8381	3.59175	7.0127
																																													4.78349	14.506	7.61905	13.3486	7.13397
																																													5.50603	7.09841	18.7492	13.5733	16.094
																																													4.29778	7.95556	6.74921	6.34921	5.54413
																																													4.19175	10.2381	5.71429	17.1549	5.6254
																																													5.3727	6.47492	7.64571	12.047	5.2546
																																													5.84127	5.23556	5.23556	9.67111	7.73079
																																													3.8273	7.72444	7.95556	12.4743	7.30857
																																													4.56825	10.4133	11.7073	12.6984	8.99048
																																													3.63937	11.9289	6.74921	7.85333	23.6927
																																													4.88254	12.047	6.28508	29.2133	8.82032
																																													4.42857	10.1784	15.6813	7.64571	19.927
																																													4.65587	7.72444	8.47111	7.95556	8.93968
																																													5.26349	10.8495	7.85333	12.1962	9.92254
																																													4.42857	12.6984	6.25333	14.026	9.03492
																																													5.07937	20.1778	8.25397	7.67175	7.23937
																																													5.71746	9.02413	15.7708	12.1962	15.7613
																																													3.77841	12.5708	10.1784	6.34921	10.9327
																																													3.81841	7.85333	13.6324	26.2857	13.4762
																																													3.63937	11.233	14.0978	6.34921	7.09841
																																													5.3219	6.62857	10.8121	8.2781	8.97905
																																													4.98349	9.69143	11.586	12.6025	6.34921
																																													5.19111	9.09079	9.69143	18.6844	6.54476
																																													4.92571	10.9238	7.40444	8.91175	5.72317
																																													4.24889	6.98413	7.67175	7.72444	9.02921
																																													3.84889	5.71429	12.047	11.9289	6.09841
																																													5.82857	6.25333	20.2876	12.8406	14.8629
																																													3.91873	4.48952	10.3359	7.72444	7.6781
																																													4.44825	6.34921	7.85333	16.1873	8.91175
																																													3.91873	4.48952	7.64571	19.6927	21.9137
																																													3.61651	4.44444	7.61905	14.6584	9.65524
																																													4.15492	9.60825	5.23556	17.2483	13.1543
																																													4.62603	7.43175	4.95873	15.5003	14.3663
																																													4.26921	7.75048	5.61651	12.7619	5.39683
																																													5.09714	10.8121	5.40635	17.7892	9.24444
																																													5.92	11.8616	13.9721	15.9238	8.67111
																																													4.78349	6.74921	14.1441	16.3854	15.1619
																																													4.62603	7.95556	11.1835	19.6927	8.38095
																																													4.91111	4.44444	9.33651	21.106	7.78286
																																													5.48254	6.98413	18.6032	18.7492	5.67873
																																													3.65841	9.15683	7.95556	17.687	7.93651
																																													5.27492	11.7073	11.6559	25.6806	10.2571
																																													3.69905	6.62857	8.03111	19.3105	6.81587
																																													3.21968	10.2381	7.23937	19.3524	9.88698
																																													3.41714	6.34921	5.23556	18.8775	8.98476
																																													4.12698	10.3359	4.25905	12.7619	11.7073
																																													3.80952	5.85397	3.82286	19.8863	15.9111
																																													3.27556	5.46159	11.5035	18.5111	16.873
																																													3.27556	8.84317	5.96444	24.1771	6.99111
																																													4.66095	8.25397	3.59175	6.8381	16.6356
																																													3.74984	7.64571	17.0159	4.57841	17.0959
																																													4.75365	14.0546	10.3403	8.63556	9.71746
																																													4.28317	7.72444	21.5054	6.02349	10.1638
																																													4.16444	6.47492	4.13905	15.2648	11.887
																																													3.57587	9.09079	7.40444	14.2679	6.60571
																																													3.44952	5.98984	7.9619	14.8222	8.13714
																																													3.27556	5.71429	5.07937	5.23556	13.1543
																																													3.81968	8.82032	5.83619	10.8121	9.85651
																																													3.98476	12.2127	6.54476	21.334	21.1771
																																													4.38222	6.62857	12.254	18.1816	20.5765
																																													4.58413	7.23937	21.5803	15.2648	7.84063
																																													4.21016	5.85397	4.51175	8.63556	10.1784
																																													3.38095	7.67175	6.16381	19.713	15.9429
																																													3.44952	7.64571	13.7429	13.9251	27.4946
																																													4.79492	9.69143	13.506	8.63556	18.407
																																													3.89778	9.52381	13.6838	8.2781	13.506
																																													4.77016	8.2781	6.53714	7.43175	16.5111
																																													2.98921	6.25333	10.553	4.25905	14.9238
																																													3.68889	6.98413	4.7619	10.1587	17.9695
																																													3.56571	7.64571	5.96444	10.567	13.0895
																																													3.35238	9.24444	6.16381	22.2311	7.43175
																																													4.15492	8.82032	9.8	8.13079	12.1511
																																													3.84889	6.8381	9.73841	12.08	13.1695

## Sheet: Figure 2
Figure 2b
Crossover distance and fibril width
Morphology I		Morphology II		Morphology III		others
width [Å]	crossover [Å]	width [Å]	crossover [Å]	width [Å]	crossover [Å]	width [Å]	crossover [Å]
32.65	139.88	68.96	332.98	90	498	148.9	727.9
36.22	167.8	72.9	267.33	83.49	402.4	123	643
38.2	147.25	67.89	344.53	75	435	141	689
34.8	152.66	70.84	351.69	83	474	138	594
36.45	141	64	325.84	80	449	194	1091
37.33	146	70	315	95	445	222	944
38.2	146.8	65	333	100	421	217	1101
39.1	137.9	64.9	349	103	405	244	956
42.9	159	67.65	354	92	443	146	589
42.4	136	72.4	318	91	442	147	717
38	163	66.4	309	99	448	144	659
37	135	72	301	99	418	161	661
40	152	69	315	108	402	201	750
42	146	64	310	91	428	140	562
42.9	159	62.8	314	96	450	163	598
42.4	136	65	303	99	425	158	685
38	163	68	292	100	464	153	916
37	135	61	298	96	443	144	647
40	152	70	305	99	463	176	946
42	146	72	300	89	459	160	865
Figure 2b
Relative abundance of fibril morphologies I−III and others
1 day	Morphology I	Morphology II	Morphology III	others
abundance [%]	63.4731	30.5389	5.58882	0.399202		n=500
14 day	Morphology I	Morphology II	Morphology III	others
abundance [%]	5.78842	52.495	31.3373	10.3792		n=500

## Sheet: Supplementary Figure 1
Supplementary Figure 1
Dependence of the viral infection enhancement on the incubation time.
day 1	0	0.07	0.2	0.6	1.9	5.6	16.7	50	150
raw [RLU]	2128.33	5748.33	3468.33	5948.33	9928.33	24528.3	50878.3	56838.3	20568.3
	1178.33	1028.33	2658.33	2418.33	6618.33	15038.3	48188.3	55678.3	22518.3
	3158.33	2538.33	1138.33	3418.33	5688.33	11998.3	43998.3	54208.3	15988.3
fold	1	2.70086	1.6296	2.79483	4.66484	11.5247	23.9052	26.7056	9.66406
	1	0.872702	2.25601	2.05233	5.61669	12.7624	40.8953	47.2518	19.1103
	1	0.803694	0.360422	1.08232	1.80106	3.79894	13.9309	17.1636	5.06227
AVG	1	1.45909	1.41534	1.9765	4.02753	9.362	26.2438	30.3736	11.2789
Stdev	0	0.87852	0.788561	0.701183	1.6216	3.96599	11.1317	12.5543	5.84766
day 5	0	0.07	0.2	0.6	1.9	5.6	16.7	50	150
raw [RLU]	2298.33	2418.33	3018.33	2908.33	4518.33	14728.3	42348.3	54198.3	13098.3
	1578.33	1628.33	3308.33	3158.33	5098.33	16888.3	49268.3	50738.3	22958.3
	2718.33	2068.33	4528.33	3448.33	3568.33	21558.3	57788.3	55948.3	17988.3
fold	1	1.05221	1.31327	1.26541	1.96592	6.40827	18.4257	23.5816	5.69906
	1	1.03168	2.09609	2.00106	3.2302	10.7001	31.2154	32.1468	14.5459
	1	0.760883	1.66585	1.26855	1.31269	7.93072	21.2587	20.5819	6.61741
AVG	1	0.948258	1.69174	1.51167	2.1696	8.34636	23.6333	25.4367	8.95413
Stdev	0	0.132759	0.32011	0.34605	0.795959	1.77661	5.48472	4.90021	3.97173
day 14	0	0.07	0.2	0.6	1.9	5.6	16.7	50	150
raw [RLU]	2226.67	1836.67	2516.67	2356.67	5226.67	17416.7	37156.7	39336.7	11156.7
	2146.67	1046.67	1386.67	1486.67	3136.67	14276.7	22026.7	18066.7	5386.67
	1996.67	996.667	1146.67	1526.67	2666.67	7536.67	25216.7	32636.7	6406.67
fold	1	0.82485	1.13024	1.05838	2.34731	7.82186	16.6871	17.6662	5.01048
	1	0.487578	0.645963	0.692547	1.46118	6.65062	10.2609	8.41615	2.50932
	1	0.499165	0.57429	0.764608	1.33556	3.77462	12.6294	16.3456	3.20868
AVG	1	0.603864	0.783498	0.838512	1.71468	6.08237	13.1925	14.1426	3.57616
Stdev	0	0.156332	0.246923	0.158231	0.450263	1.70043	2.65355	4.08497	1.05364
day 30	0	0.07	0.2	0.6	1.9	5.6	16.7	50	150
raw [RLU]	1436.67	1116.67	1866.67	1046.67	3796.67	6856.67	14956.7	20786.7	13816.7
	1456.67	1776.67	1476.67	1716.67	2696.67	10236.7	26276.7	19676.7	5546.67
	1596.67	3366.67	1606.67	2096.67	5296.67	13346.7	40096.7	41666.7	13356.7
fold	1	0.777262	1.2993	0.728538	2.64269	4.77262	10.4107	14.4687	9.61717
	1	1.21968	1.01373	1.17849	1.85126	7.02746	18.0389	13.508	3.80778
	1	2.10856	1.00626	1.31315	3.31733	8.35908	25.1127	26.096	8.36534
AVG	1	1.3685	1.10643	1.07339	2.60376	6.71972	17.8541	18.0242	7.26343
Stdev	0	0.553594	0.136415	0.24997	0.599153	1.48025	6.00351	5.72108	2.49639
day 60	0	0.07	0.2	0.6	1.9	5.6	16.7	50	150
raw [RLU]	1765	2925	1895	2135	9225	23225	37105	31215	8045
	2255	1885	4435	2895	6795	13945	38385	32695	8715
	1795	845	1415	1375	2815	11075	28405	24155	5705
fold	1	1.65722	1.07365	1.20963	5.22663	13.1586	21.0227	17.6856	4.55807
	1	0.83592	1.96674	1.28381	3.0133	6.18404	17.0222	14.4989	3.86475
	1	0.470752	0.788301	0.766017	1.56825	6.16992	15.8245	13.4568	3.17827
AVG	1	0.987965	1.27623	1.08649	3.26939	8.5042	17.9564	15.2138	3.86703
Stdev	0	0.496163	0.501968	0.228622	1.50447	3.29119	2.22259	1.79885	0.563304
buffer	0	0.07	0.2	0.6	1.9	5.6	16.7	50	150
raw [RLU]	1175	705	525	785	665	1145	1565	1735	3825
	2205	1945	725	915	1165	1515	1645	1115	1385
	2995	1165	705	2195	1545	1475	1765	2525	2205
fold	1	0.6	0.446809	0.668085	0.565957	0.974468	1.33191	1.4766	3.25532
	1	0.882086	0.328798	0.414966	0.528345	0.687075	0.746032	0.505669	0.628118
	1	0.388982	0.235392	0.732888	0.51586	0.492487	0.589316	0.843072	0.736227
AVG	1	0.623689	0.337	0.605313	0.536721	0.71801	0.889087	0.941779	1.53989
Stdev	0	0.202005	0.0865049	0.137171	0.0212926	0.19798	0.319596	0.402477	1.2138
EF-C	0	0.07	0.2	0.6	1.9	5.6	16.7	50	150
raw [RLU]	1442.5	342.5	702.5	1772.5	5202.5	11602.5	49962.5	43902.5	28322.5
	2202.5	2812.5	2562.5	3192.5	9322.5	18112.5	50552.5	72792.5	50132.5
	2922.5	1542.5	4452.5	5502.5	10532.5	30792.5	79262.5	86492.5	50152.5
fold	1	0.237435	0.487002	1.22877	3.60659	8.04333	34.636	30.435	19.6343
	1	1.27696	1.16345	1.44949	4.23269	8.22361	22.9523	33.0499	22.7616
	1	0.527802	1.52352	1.88281	3.60393	10.5364	27.1215	29.5954	17.1608
AVG	1	0.680732	1.05799	1.52035	3.8144	8.93443	28.2366	31.0268	19.8523
Stdev	0	0.437944	0.429679	0.271671	0.295775	1.13512	4.8346	1.47109	2.29171

## Sheet: Supplementary Figure 2
Supplementary Figure 2a			Supplementary Figure 2b
FSC half-maps			FSC model-map
			Unmasked		Masked
Resolution (Å^-1)	Correlation Coefficient		Resolution (Å^-1)	Correlation Coefficient	Resolution (Å^-1)	Correlation Coefficient
0.001001	1		0.0676445	0.271297	0.0653381	0.318938
0.00411523	1		0.0831535	0.268834	0.0818064	0.317234
0.00823045	0.999998		0.0943699	0.266681	0.0932241	0.316274
0.0123457	0.999993		0.103791	0.270377	0.102958	0.318849
0.0164609	0.999984		0.110999	0.273718	0.110199	0.322321
0.0205761	0.999968		0.117525	0.275004	0.116816	0.323395
0.0246914	0.999939		0.124179	0.282143	0.123556	0.329156
0.0288066	0.999845		0.12948	0.285349	0.128813	0.332087
0.0329218	0.999659		0.134214	0.288969	0.133798	0.335478
0.037037	0.999752		0.138626	0.294602	0.138062	0.34042
0.0411523	0.999674		0.14366	0.301009	0.143211	0.347048
0.0452675	0.999232		0.147677	0.309116	0.147164	0.353131
0.0493827	0.998921		0.151772	0.31359	0.151391	0.357449
0.0534979	0.998993		0.154947	0.323401	0.154601	0.364512
0.0576132	0.998901		0.159035	0.330869	0.158596	0.372845
0.0617284	0.998304		0.162187	0.341505	0.161864	0.380622
0.0658436	0.997868		0.165226	0.349526	0.164843	0.390237
0.0699588	0.998007		0.168424	0.357267	0.168153	0.396342
0.0740741	0.997893		0.171501	0.36506	0.171044	0.402623
0.0781893	0.997825		0.17507	0.375871	0.174756	0.411853
0.0823045	0.997426		0.17765	0.384661	0.177371	0.420804
0.0864198	0.9978		0.180238	0.397447	0.179956	0.431899
0.090535	0.998217		0.182624	0.409846	0.182375	0.442813
0.0946502	0.9981		0.185209	0.418554	0.184916	0.452186
0.0987654	0.996859		0.18791	0.429548	0.187624	0.460646
0.102881	0.99474		0.190192	0.443878	0.189977	0.474146
0.106996	0.991244		0.192554	0.456817	0.192215	0.486859
0.111111	0.98606		0.195193	0.464839	0.194934	0.497108
0.115226	0.972934		0.197534	0.477914	0.197318	0.511513
0.119342	0.943909		0.19958	0.488695	0.199363	0.52097
0.123457	0.928859		0.202055	0.501426	0.201771	0.533897
0.127572	0.588321		0.204021	0.507702	0.203813	0.5452
0.131687	0.638033		0.206011	0.518838	0.20577	0.554573
0.135802	0.708935		0.208161	0.524244	0.207959	0.561215
0.139918	0.825693		0.20978	0.52966	0.209599	0.567407
0.144033	0.892329		0.211703	0.540407	0.211441	0.579233
0.148148	0.931282		0.214012	0.549624	0.213822	0.587817
0.152263	0.950753		0.215749	0.555083	0.215546	0.593689
0.156379	0.962158		0.217578	0.563759	0.217324	0.603762
0.160494	0.966777		0.219889	0.574005	0.219675	0.61437
0.164609	0.966782		0.221386	0.587613	0.22126	0.625553
0.168724	0.96476		0.22287	0.595109	0.222672	0.629578
0.17284	0.962101		0.224938	0.59073	0.224702	0.626661
0.176955	0.957688		0.226712	0.586243	0.226521	0.622659
0.18107	0.958708		0.22836	0.58786	0.228211	0.624147
0.185185	0.968843		0.230009	0.590444	0.229798	0.625659
0.1893	0.979531		0.231961	0.593566	0.231769	0.628588
0.193416	0.986642		0.233217	0.595699	0.233065	0.630592
0.197531	0.990689		0.234938	0.601822	0.234762	0.637578
0.201646	0.992477		0.236458	0.606815	0.236286	0.642239
0.205761	0.992604		0.237879	0.607321	0.237742	0.64214
0.209877	0.992718		0.23901	0.61234	0.238862	0.648912
0.213992	0.9931		0.240577	0.613361	0.240375	0.649027
0.218107	0.992982		0.242589	0.615974	0.242384	0.650974
0.222222	0.991752		0.244143	0.620893	0.243986	0.655745
0.226337	0.989342		0.245405	0.624407	0.245243	0.659541
0.230453	0.986155		0.24702	0.625157	0.246863	0.661173
0.234568	0.980518		0.248333	0.626672	0.248207	0.659727
0.238683	0.973574		0.249752	0.622685	0.249553	0.655839
0.242798	0.964858		0.251811	0.609591	0.251628	0.643328
0.246914	0.956925		0.252846	0.592405	0.252737	0.62582
0.251029	0.948335		0.253917	0.585714	0.253786	0.615699
0.255144	0.938022		0.255138	0.581133	0.254997	0.609513
0.259259	0.926823		0.256588	0.57724	0.256424	0.605424
0.263374	0.916492		0.257923	0.574469	0.257812	0.601779
0.26749	0.902734		0.258871	0.566581	0.258761	0.594824
0.271605	0.880219		0.260408	0.561647	0.260178	0.589352
0.27572	0.848964		0.261992	0.556905	0.261867	0.58379
0.279835	0.824802		0.263203	0.551197	0.263065	0.578943
0.283951	0.808262		0.264314	0.539616	0.264205	0.569027
0.288066	0.777391		0.26535	0.529912	0.265222	0.557792
0.292181	0.726059		0.266786	0.515825	0.266637	0.548485
0.296296	0.634202		0.268037	0.508343	0.267896	0.541301
0.300412	0.53352		0.269269	0.497789	0.269141	0.53199
0.304527	0.443974		0.270368	0.490533	0.270224	0.523979
0.308642	0.38754		0.271807	0.477691	0.271665	0.514692
0.312757	0.355718		0.272873	0.468797	0.272761	0.506705
0.316872	0.318686		0.274019	0.462854	0.273892	0.501948
0.320988	0.276067		0.275294	0.453719	0.275152	0.492582
0.325103	0.242331		0.27655	0.446618	0.27639	0.486234
0.329218	0.210311		0.277747	0.441207	0.277645	0.480584
0.333333	0.178204		0.278813	0.437484	0.278698	0.476901
0.337449	0.167498		0.27964	0.433571	0.279538	0.47344
0.341564	0.171459		0.281001	0.43172	0.280842	0.470582
0.345679	0.18463		0.28208	0.425052	0.281978	0.466793
0.349794	0.173428		0.282982	0.417245	0.282879	0.457412
0.353909	0.136131		0.284167	0.408426	0.284042	0.449839
0.358025	0.0912758		0.285154	0.401641	0.285043	0.442589
0.36214	0.0501187		0.286268	0.393964	0.286145	0.434935
0.366255	0.0520803		0.287165	0.388412	0.287067	0.429203
0.37037	0.0976661		0.288277	0.379157	0.288132	0.420597
0.374486	0.1286		0.289687	0.375659	0.289557	0.415416
0.378601	0.115391		0.290754	0.371143	0.290651	0.412524
0.382716	0.0649837		0.291478	0.363234	0.291392	0.403826
0.386831	0.0158773		0.292471	0.35503	0.29235	0.395136
0.390947	-0.0273532		0.293561	0.351187	0.293446	0.39129
0.395062	-0.0392959		0.294542	0.349696	0.294443	0.388839
0.399177	-0.0265057		0.295472	0.345161	0.295349	0.384698
0.403292	-0.00114883		0.296523	0.341607	0.296413	0.380689
0.407407	0.0087805		0.297651	0.338432	0.297518	0.377237
0.411523	-0.00516774		0.298771	0.33345	0.298662	0.371846
0.415638	-0.0250299		0.299733	0.324501	0.299643	0.36469
0.419753	-0.0445281		0.300511	0.317908	0.300412	0.356293
0.423868	-0.0386283		0.301575	0.317312	0.301436	0.356307
0.427984	-0.0113074		0.302743	0.309874	0.302653	0.348304
0.432099	0.0363678		0.303567	0.306034	0.303456	0.343464
0.436214	0.0592285		0.304608	0.301628	0.304496	0.337822
0.440329	0.0513821		0.305495	0.293346	0.305378	0.329289
0.444444	0.04256		0.306562	0.291762	0.306475	0.327
0.44856	0.0486003		0.307432	0.289028	0.30733	0.324219
0.452675	0.0577663		0.308243	0.282548	0.308162	0.318051
0.45679	0.0576824		0.308936	0.276787	0.308854	0.311217
0.460905	0.0488872		0.30997	0.265996	0.309861	0.301903
0.465021	0.0546003		0.310869	0.260944	0.310761	0.295636
0.469136	0.0552752		0.311754	0.253232	0.311665	0.289637
0.473251	0.0568558		0.312443	0.246546	0.312358	0.280501
0.477366	0.0511971		0.313208	0.235452	0.31312	0.270876
0.481481	0.0502284		0.314185	0.229226	0.314082	0.26409
0.485597	0.038149		0.315277	0.226139	0.315147	0.259278
0.489712	0.0133936		0.316156	0.221014	0.316078	0.254648
0.493827	-0.00448799		0.316877	0.215605	0.316783	0.249198
0.497942	0.0102268		0.317966	0.208305	0.317823	0.240806
0.502058	0.0305914		0.319169	0.20415	0.319077	0.236508
0.506173	0.0461918		0.3199	0.197462	0.319811	0.229627
0.510288	0.0469752		0.320715	0.199457	0.320629	0.229415
0.514403	0.0444348		0.321466	0.201887	0.321387	0.233042
0.518519	0.0333707		0.322294	0.195616	0.322181	0.226247
0.522634	0.0106667		0.323222	0.193192	0.323138	0.222834
0.526749	0.00276322		0.323883	0.189288	0.323819	0.218879
0.530864	0.00510364		0.324717	0.184124	0.324607	0.210995
0.534979	0.0105394		0.325837	0.183946	0.32572	0.210459
0.539095	-0.00205723		0.326556	0.178609	0.326483	0.205629
0.54321	-0.0253181		0.327246	0.176381	0.327165	0.20322
0.547325	-0.0296301		0.328086	0.170207	0.32799	0.197124
0.55144	-0.0194695		0.329015	0.168956	0.328914	0.195586
0.555556	-0.00506344		0.329714	0.166272	0.329636	0.192387
0.559671	0.00748587		0.330681	0.163273	0.330578	0.188065
0.563786	0.0124943		0.331409	0.161656	0.33134	0.185769
0.567901	0.0113566		0.33207	0.160938	0.331992	0.185311
0.572016	-0.00110573		0.33283	0.160055	0.332753	0.18352
0.576132	-0.0117336		0.333682	0.157936	0.333583	0.17957
0.580247	-0.0218373		0.334347	0.151819	0.334276	0.176441
0.584362	-0.0269244		0.335187	0.148083	0.335088	0.172887
0.588477	-0.0222174		0.335963	0.144937	0.335872	0.167772
0.592593	-0.0136193		0.336712	0.143977	0.336627	0.16776
0.596708	-0.00511711		0.337667	0.141135	0.337561	0.163972
0.600823	0.00931128		0.33843	0.1365	0.338363	0.158559
0.604938	0.0411592		0.339091	0.135391	0.33901	0.157287
0.609053	0.0573946		0.339862	0.136285	0.339783	0.157091
0.613169	0.0486732		0.340591	0.13305	0.340504	0.154939
0.617284	0.0164971		0.341413	0.133001	0.341326	0.152848
			0.342131	0.132662	0.342047	0.152127
			0.342851	0.130196	0.342794	0.149523
			0.343385	0.125396	0.343316	0.143822
			0.344091	0.124061	0.343997	0.142174
			0.34507	0.119988	0.344984	0.137502
			0.345794	0.113997	0.345703	0.130996
			0.346623	0.107584	0.346538	0.124619
			0.347296	0.0983029	0.347216	0.114476
			0.347927	0.0931907	0.347865	0.109151
			0.348677	0.0901296	0.348578	0.106298
			0.3496	0.0891538	0.349504	0.104611
			0.350268	0.0869512	0.350202	0.101049
			0.350993	0.0817312	0.350899	0.0981688
			0.351768	0.0786692	0.351686	0.0930306
			0.352485	0.0718793	0.352407	0.0872226
			0.353279	0.0720387	0.353207	0.0855193
			0.353815	0.0653118	0.353754	0.0787673
			0.354571	0.0626576	0.354493	0.0773718
			0.355243	0.0557451	0.355151	0.0687459
			0.355996	0.0556724	0.355926	0.0672896
			0.356553	0.0537812	0.356485	0.0664855
			0.357187	0.0522448	0.357132	0.0651319
			0.35773	0.0474768	0.357655	0.0619582
			0.358394	0.0448544	0.358329	0.0573869
			0.358989	0.0422964	0.358914	0.0565331
			0.35985	0.0402081	0.359758	0.0547022
			0.360687	0.0371914	0.360597	0.0516989
			0.3614	0.0378041	0.361322	0.0520164
			0.361965	0.0345939	0.361916	0.0488942
			0.362609	0.0340023	0.362523	0.0481102
			0.363294	0.0316148	0.36322	0.0462464
			0.363953	0.0282817	0.363889	0.0423513
			0.364581	0.024203	0.36451	0.0390691
			0.365159	0.0194439	0.365094	0.0339631
			0.365768	0.014009	0.365702	0.0265091
			0.366526	0.0123335	0.366428	0.0249342
			0.367203	0.0114645	0.367136	0.0257166
			0.367864	0.0114869	0.367798	0.0249157
			0.368354	0.0125046	0.368301	0.0266796
			0.368953	0.014235	0.368886	0.0271745
			0.369693	0.0128131	0.369608	0.0270221
			0.370325	0.0102079	0.370252	0.0235587
			0.371045	0.00831597	0.370976	0.0208603
			0.371601	0.0107596	0.371528	0.0235519
			0.372252	0.0139755	0.37219	0.0269885
			0.372912	0.0143745	0.372817	0.0260303
			0.373721	0.0125661	0.373648	0.0252032
			0.37451	0.014147	0.374424	0.0248118
			0.375062	0.0128527	0.375008	0.0246784
			0.375554	0.0121543	0.375494	0.0219655
			0.376206	0.0104159	0.376131	0.021338
			0.376906	0.010883	0.376834	0.0191436
			0.377525	0.0098376	0.37745	0.0188165
			0.378091	0.00587888	0.378042	0.0135115
			0.378612	0.00469537	0.378538	0.0122151
			0.379305	0.00488892	0.379234	0.012226
			0.380013	0.00300548	0.37995	0.011031
			0.38061	0.00268134	0.380539	0.0118183
			0.381122	0.00134069	0.381063	0.0113246
			0.381553	-0.00391315	0.381503	0.00513172
			0.382155	-0.00369129	0.382086	0.00422864
			0.382809	-0.00485781	0.382744	0.00366034
			0.383396	-0.00214714	0.38332	0.00574367
			0.384066	-0.00464429	0.384005	0.00382626
			0.384554	-0.00325724	0.384502	0.00545408
			0.385009	-0.00286375	0.384942	0.00566098
			0.3857	-0.00201401	0.385636	0.00704558
			0.386238	0.000930357	0.386181	0.00774594
			0.386773	0.0010836	0.386715	0.00809163
			0.387413	0.00191566	0.387326	0.00957875
			0.388107	0.0040495	0.388039	0.0107793
			0.388676	0.00933707	0.388621	0.0166144
			0.389147	0.0117439	0.389102	0.0197074
			0.389581	0.0169327	0.38952	0.0241804
			0.390229	0.0161695	0.390164	0.0222362
			0.390834	0.0133557	0.390762	0.0204541
			0.391511	0.0180311	0.391438	0.0235058
			0.392145	0.0199084	0.392072	0.02578
			0.392839	0.0238123	0.39276	0.0299323
			0.393526	0.0235918	0.393463	0.0295161
			0.394159	0.0245462	0.394081	0.0297326
			0.394705	0.0235156	0.394653	0.0288189
			0.395195	0.0189689	0.395149	0.0225699
			0.395611	0.0148753	0.395556	0.0188982
			0.396142	0.0140465	0.396088	0.0179066
			0.39664	0.0152311	0.396577	0.0176087
			0.397058	0.0130186	0.397018	0.0172249
			0.397583	0.0127643	0.397518	0.0165247
			0.398144	0.0114779	0.398088	0.0152145
			0.3986	0.0120552	0.398552	0.0130065
			0.39931	0.0102271	0.399213	0.0120255
			0.399994	0.0097119	0.399932	0.00988647
			0.400619	0.00550105	0.400555	0.00571734
			0.401073	0.00416646	0.401024	0.00500755
			0.40164	0.00415559	0.401563	0.00173885
			0.402218	0.00115312	0.402163	-0.00161369
			0.402897	-0.000536009	0.402827	-0.00247268
			0.403494	-0.00178282	0.403428	-0.0048496
			0.404001	-0.00172894	0.403943	-0.00548024
			0.404487	-0.000776863	0.404438	-0.00591059
			0.404892	-0.00184881	0.404847	-0.00654841
			0.405407	-0.00521555	0.405347	-0.0107496
			0.405931	-0.00848721	0.405869	-0.0149623
			0.406486	-0.00610844	0.406435	-0.0122357
			0.406972	-0.0075179	0.406919	-0.0147322
			0.407422	-0.0134968	0.407376	-0.017791
			0.407956	-0.011402	0.407891	-0.018603
			0.408513	-0.00984144	0.408455	-0.0194533
			0.409077	-0.00939208	0.409006	-0.0169468
			0.409762	-0.00758913	0.409689	-0.0162532
			0.410319	-0.00701138	0.410263	-0.0158396
			0.410797	-0.00765884	0.41075	-0.0166245
			0.411235	-0.0103947	0.411183	-0.0176988
			0.411632	-0.00746732	0.411589	-0.0164723
			0.41223	-0.00717417	0.412158	-0.0138201
			0.412807	-0.00451415	0.412745	-0.0124931
			0.413252	-0.00682562	0.413207	-0.0138572
			0.413702	-0.00578934	0.413652	-0.0127047
			0.414138	-0.00733789	0.414083	-0.0155076
			0.414665	-0.00759516	0.414614	-0.0138044
			0.415165	-0.0111168	0.415117	-0.0175931
			0.415719	-0.0149266	0.41565	-0.0195354
			0.416196	-0.0153831	0.416141	-0.0217131
			0.41669	-0.0137591	0.416645	-0.0202252
			0.417176	-0.015022	0.41712	-0.0199927
			0.417622	-0.0207572	0.417564	-0.0260261
			0.418168	-0.0176655	0.418108	-0.0254674
			0.41873	-0.0178655	0.418678	-0.0262972
			0.419176	-0.0230489	0.419116	-0.0322131
			0.419691	-0.021538	0.419639	-0.0306577
			0.420215	-0.0230939	0.420155	-0.0315009
			0.42085	-0.0252395	0.42078	-0.0312058
			0.421371	-0.023548	0.42131	-0.0317132
			0.421852	-0.0220879	0.421806	-0.0314702
			0.422362	-0.022517	0.422306	-0.0297936
			0.422797	-0.0190342	0.422751	-0.025751
			0.423287	-0.0180132	0.423224	-0.025251
			0.423828	-0.0142811	0.423775	-0.0237991
			0.424322	-0.0109872	0.424272	-0.0193794
			0.42477	-0.0116767	0.424714	-0.0211517
			0.425259	-0.0128458	0.425208	-0.0202587
			0.425798	-0.0113674	0.425746	-0.0208933
			0.4262	-0.0105093	0.426149	-0.0194479
			0.426652	-0.0126177	0.42661	-0.020549
			0.42716	-0.010858	0.427094	-0.0193251
			0.427763	-0.0107989	0.427698	-0.0180713
			0.428242	-0.0127542	0.428192	-0.0191748
			0.428718	-0.0112527	0.428668	-0.017753
			0.429209	-0.0120452	0.429156	-0.0172864
			0.429639	-0.00962748	0.42958	-0.0161296
			0.43014	-0.0098336	0.430087	-0.0139798
			0.430609	-0.0109317	0.430576	-0.0143074
			0.431019	-0.00990151	0.430969	-0.0128641
			0.431498	-0.00958754	0.431443	-0.0109837
			0.431995	-0.00970488	0.431938	-0.0119416
			0.432412	-0.00776844	0.432371	-0.010113
			0.43284	-0.0112457	0.432785	-0.0125173
			0.433358	-0.00811457	0.433295	-0.00840433
			0.433953	-0.00603666	0.433899	-0.00623367
			0.434301	-0.0100458	0.434269	-0.0107353
			0.434606	-0.00617127	0.434567	-0.00468681
			0.434926	-0.00408478	0.434892	-0.00234025
			0.435371	-0.0026132	0.435308	8.03594e-05
			0.435889	0.00103668	0.435837	0.00241362
			0.436429	0.00467183	0.43637	0.00684088
			0.436923	0.00646285	0.436868	0.00848078
			0.437455	0.0122224	0.437401	0.0149513
			0.437913	0.0132924	0.437846	0.0156571
			0.438438	0.0139916	0.438403	0.0175471
			0.438801	0.0165795	0.438752	0.0208047
			0.439315	0.018043	0.439258	0.0217658
			0.439864	0.0200213	0.439807	0.024759
			0.440298	0.0217892	0.440258	0.0256337
			0.440694	0.023625	0.440649	0.0263269
			0.441044	0.0251131	0.441011	0.0285589
			0.441499	0.02506	0.441433	0.0308341
			0.441962	0.0249148	0.441915	0.0294057
			0.442377	0.0223899	0.442342	0.0277477
			0.442785	0.0207237	0.442728	0.0259875
			0.443233	0.0188834	0.443197	0.0226032
			0.443612	0.019742	0.443566	0.0234644
			0.444065	0.0145929	0.444009	0.0188993
			0.444546	0.015965	0.444488	0.0204816
			0.445098	0.0171444	0.445045	0.0208623
			0.445559	0.0183135	0.445507	0.0224715
			0.445971	0.01795	0.445928	0.0209844
			0.446369	0.0166321	0.446335	0.0218792
			0.446811	0.0184932	0.446755	0.0217917
			0.447256	0.0160526	0.447203	0.0179003
			0.447764	0.017395	0.44771	0.0167557
			0.448216	0.0155526	0.448167	0.0181887
			0.448679	0.0170777	0.448618	0.018676
			0.449131	0.0185763	0.449095	0.0198317
			0.449503	0.0169445	0.449452	0.0174205
			0.450052	0.0216357	0.449989	0.0205722
			0.450594	0.0202251	0.45053	0.0200679
			0.451109	0.0181094	0.451067	0.0201139
			0.451487	0.0173589	0.451441	0.0181785
			0.451875	0.01912	0.451839	0.0197179
			0.452224	0.016817	0.45218	0.0179231
			0.452581	0.01688	0.45254	0.0169128
			0.453019	0.0155662	0.452974	0.0142121
			0.453427	0.0168434	0.453378	0.0165141
			0.453908	0.0171634	0.453856	0.0158001
			0.454365	0.0109342	0.454326	0.0100688
			0.454768	0.00985626	0.454715	0.00818473
			0.455121	0.0150671	0.45509	0.0123671
			0.455442	0.0130315	0.455402	0.0117362
			0.455853	0.0112007	0.455796	0.01013
			0.456436	0.0134579	0.456376	0.0110046
			0.456831	0.0106322	0.456802	0.00846151
			0.457217	0.00755915	0.457163	0.00613442
			0.457666	0.00599696	0.457624	0.00480166
			0.458011	0.00641914	0.457968	0.00415648
			0.458343	0.0051158	0.458307	0.00182718
			0.458751	0.00318293	0.458707	-0.00056261
			0.459157	-0.00134011	0.459112	-0.00388156
			0.459604	-0.00525438	0.459553	-0.00789672
			0.45998	-0.00652744	0.459939	-0.0107937
			0.46036	-0.00837076	0.46031	-0.0112908
			0.460746	-0.00901517	0.460717	-0.01284
			0.461123	-0.00952125	0.461067	-0.0134178
			0.461663	-0.00913012	0.461611	-0.0147231
			0.46215	-0.0095152	0.462102	-0.0145239
			0.462563	-0.0125626	0.462515	-0.0175893
			0.463041	-0.0120555	0.462986	-0.0178257
			0.463484	-0.00801906	0.463433	-0.014859
			0.463946	-0.012671	0.463901	-0.0181078
			0.464397	-0.013232	0.464333	-0.0175471
			0.464866	-0.0133841	0.464833	-0.0173346
			0.4652	-0.0127394	0.465162	-0.0174915
			0.46552	-0.00954274	0.465489	-0.0143202
			0.465892	-0.00883284	0.465844	-0.016609
			0.466224	-0.00890966	0.466188	-0.0144957
			0.466579	-0.0102911	0.466544	-0.0150288
			0.46696	-0.00979674	0.466908	-0.0148542
			0.467332	-0.00954925	0.467301	-0.0146834
			0.467721	-0.00897563	0.467668	-0.013042
			0.468141	-0.00854692	0.468105	-0.0135697
			0.468461	-0.0128384	0.468424	-0.0158811
			0.468896	-0.00984195	0.468841	-0.0131844
			0.469448	-0.00763193	0.469388	-0.011217
			0.469846	-0.00870761	0.469816	-0.0120801
			0.470194	-0.00805132	0.470139	-0.0106345
			0.470628	-0.00486776	0.470591	-0.00792773
			0.471028	-0.00654652	0.470983	-0.00773392
			0.471361	-0.00513995	0.471328	-0.0068376
			0.471797	-0.00383278	0.471746	-0.00515667
			0.47213	-0.00708409	0.472091	-0.00698184
			0.472536	-0.00779604	0.47249	-0.00883321
			0.472966	-0.00800795	0.472917	-0.00772339
			0.473467	-0.00929809	0.473418	-0.00917265
			0.473762	-0.00682567	0.473738	-0.00778721
			0.474137	-0.0106063	0.474079	-0.010318
			0.474516	-0.00965792	0.47448	-0.010328
			0.474955	-0.00639956	0.47491	-0.00578669
			0.475317	-0.00383713	0.475268	-0.00271058
			0.475715	-0.000894337	0.475674	0.000768463
			0.47608	-0.00257368	0.476052	-0.000267498
			0.476499	-0.00375227	0.476443	-0.00150991
			0.476935	-0.000153145	0.476897	0.00305196
			0.477316	0.000106349	0.477267	0.00205231
			0.477754	0.00144651	0.477707	0.00406522
			0.478143	0.00445341	0.478101	0.00671857
			0.478517	0.00340292	0.478476	0.00690612
			0.478886	0.00267974	0.478841	0.00623014
			0.479319	0.00339647	0.47928	0.00722822
			0.47963	0.00299854	0.479595	0.00739607
			0.479949	0.0073496	0.479908	0.0129164
			0.480419	0.00637309	0.480363	0.012414
			0.480893	0.00473121	0.480838	0.0111696
			0.481314	0.00682563	0.481283	0.0133539
			0.481579	0.00666518	0.481544	0.0133318
			0.481942	0.00786461	0.481902	0.0150187
			0.48228	0.00918007	0.482243	0.0160734
			0.482621	0.00878169	0.482587	0.0163419
			0.483018	0.0143529	0.482972	0.0212932
			0.483438	0.0118942	0.483384	0.0180827
			0.483893	0.0147273	0.483846	0.0211581
			0.484298	0.0138862	0.484262	0.0209208
			0.484576	0.0164119	0.484543	0.0241211
			0.484916	0.0183638	0.484881	0.0245766
			0.485217	0.0200606	0.48518	0.0269015
			0.485547	0.0188578	0.485511	0.0241193
			0.4859	0.0188137	0.485858	0.0239509
			0.486294	0.0193541	0.486246	0.025015
			0.486719	0.0190421	0.486681	0.0245649
			0.487081	0.0198422	0.487037	0.024492
			0.48743	0.0187264	0.487395	0.023137
			0.487678	0.0193454	0.487648	0.0242957
			0.488075	0.0159934	0.488034	0.0226713
			0.48848	0.0162023	0.488431	0.021293
			0.488878	0.0149659	0.488839	0.0199838
			0.489223	0.0128524	0.489184	0.0174609
			0.489537	0.0147285	0.489497	0.019151
			0.489865	0.0107703	0.489838	0.0153401
			0.490172	0.0083819	0.490131	0.0131019
			0.490593	0.0116543	0.49055	0.0129556
			0.490909	0.016262	0.490872	0.017362
			0.491258	0.0140797	0.491219	0.0150077
			0.491661	0.0150963	0.491613	0.0156745
			0.492139	0.0129449	0.492095	0.0132931
			0.492476	0.0107159	0.492424	0.0114511
			0.492872	0.00893631	0.492843	0.00774861
			0.493172	0.00588272	0.493126	0.00715585
			0.49365	0.00942175	0.493606	0.00771412
			0.494073	0.00800555	0.494029	0.0073324
			0.494424	0.0083265	0.494387	0.00515204
			0.494691	0.00637218	0.494659	0.00373826
			0.495017	0.0087265	0.494977	0.00529485
			0.495398	0.00486879	0.495359	0.00386885
			0.495912	0.00366676	0.495851	0.0024524
			0.496294	0.00381661	0.496262	0.000577909
			0.496598	0.00361547	0.496566	0.000913995
			0.496921	0.00188892	0.496874	-0.000161962
			0.497309	0.00221353	0.497275	0.00100265
			0.497638	0.00228529	0.497605	0.000451413
			0.497965	0.00371691	0.497923	0.00178337
			0.498314	0.00306667	0.498276	0.00113791
			0.498622	0.00333554	0.498582	0.00179771
			0.499004	0.00414552	0.498973	0.00202072
			0.499396	0.00239577	0.499348	0.00153226
			0.499728	0.00228325	0.499696	0.000929427
			0.499998	-0.000195085	0.499966	-0.00178195
			0.500295	-0.00150625	0.500264	-0.00362315
			0.500631	-0.00372298	0.500586	-0.00606793
			0.501039	-0.00382949	0.500993	-0.00538872
			0.501456	-0.00506373	0.501414	-0.00720986
			0.501837	-0.00372185	0.5018	-0.00574657
			0.502098	-0.00201626	0.502069	-0.00424545
			0.502483	-0.00227016	0.502429	-0.0048164
			0.50295	-0.00170307	0.50291	-0.00295684
			0.503221	-0.00434207	0.503184	-0.0063412
			0.503666	-0.000741601	0.503616	-0.00210455
			0.504054	-0.000408487	0.504019	-0.00171972
			0.504394	-0.000300526	0.504347	-0.00127566
			0.504757	-0.000804962	0.504729	-0.00129103
			0.505095	-0.00100697	0.505057	-0.00153174
			0.505395	0.000426688	0.505356	0.000167437
			0.50569	0.000246848	0.505668	0.00101167
			0.50603	-0.00148284	0.505985	-0.00265946
			0.506391	-0.00262619	0.506354	-0.00356131
			0.506684	-0.000966773	0.506653	-0.00227112
			0.50697	0.000781759	0.506935	-0.00120236
			0.507268	0.00154771	0.50724	0.000448087
			0.507557	0.00228588	0.507515	0.0016211
			0.507939	0.00335607	0.507904	0.00143105
			0.508331	0.0027987	0.508287	0.000679191
			0.508664	0.00341706	0.508632	0.00130657
			0.508938	0.00711932	0.508901	0.0037487
			0.50926	0.00808681	0.509223	0.00690734
			0.509637	0.0073458	0.509599	0.00564098
			0.51001	0.00804525	0.509971	0.00652754
			0.510319	0.00741357	0.510284	0.00807935
			0.510637	0.00876261	0.510601	0.00826113
			0.510927	0.00993609	0.510898	0.00972331
			0.51118	0.0087661	0.511144	0.0093667
			0.511537	0.00824082	0.511501	0.0106261
			0.51196	0.00743253	0.511918	0.0100088
			0.512269	0.00774238	0.512236	0.00902685
			0.512572	0.00866315	0.512529	0.0105643
			0.513042	0.00925915	0.512992	0.010697
			0.513451	0.00935239	0.513406	0.0127426
			0.513798	0.0096499	0.51376	0.0123175
			0.514162	0.0071663	0.514126	0.0108339
			0.514453	0.00861453	0.514419	0.0125656
			0.514749	0.0091696	0.514721	0.0133592
			0.515033	0.00876722	0.515001	0.0137371
			0.515334	0.00824576	0.515303	0.0126407
			0.51565	0.00774971	0.515614	0.0115512
			0.515956	0.009797	0.515917	0.0136175
			0.516228	0.0119531	0.516204	0.0153613
			0.516586	0.012125	0.516541	0.0160975
			0.516972	0.0139771	0.516927	0.0178755
			0.517273	0.0151695	0.517246	0.0188892
			0.517576	0.0142404	0.517543	0.0183353
			0.517897	0.0139155	0.51786	0.0173716
			0.51818	0.0114987	0.518149	0.0153816
			0.51863	0.0147327	0.518574	0.0189847
			0.518947	0.013875	0.518921	0.0184342
			0.519289	0.0157114	0.519249	0.0188204
			0.519552	0.0142664	0.519528	0.0174201
			0.519923	0.011682	0.519872	0.0162458
			0.520205	0.0104758	0.520178	0.0147975
			0.520476	0.0109334	0.520445	0.0158744
			0.520785	0.0108939	0.520753	0.0159697
			0.521086	0.0109065	0.521056	0.0154228
			0.521394	0.00961019	0.52135	0.0148853
			0.521762	0.00796023	0.521732	0.0117415
			0.522123	0.00855907	0.522077	0.01224
			0.522439	0.00864297	0.522404	0.0122198
			0.522728	0.0127987	0.522701	0.0148742
			0.523086	0.0107997	0.523041	0.0125865
			0.523534	0.00988522	0.523489	0.0114533
			0.523885	0.00901091	0.523845	0.0105193
			0.524278	0.00929559	0.524235	0.0105923
			0.524593	0.00846815	0.524562	0.0096942
			0.524924	0.00884831	0.524883	0.0101344
			0.525225	0.00937614	0.525196	0.0113337
			0.525502	0.00644704	0.52547	0.00810851
			0.525853	0.00483918	0.525816	0.00685417
			0.526161	0.00482187	0.526127	0.00657277
			0.526459	0.00569334	0.526423	0.00686459
			0.52678	0.00542825	0.526747	0.00647559
			0.527089	0.006477	0.52705	0.00791379
			0.527439	0.00688046	0.527409	0.00511221
			0.527723	0.00442621	0.527683	0.00554893
			0.528034	0.00575838	0.528004	0.00602769
			0.528302	0.00159337	0.528273	0.00289556
			0.528579	-0.000364761	0.528547	0.000692237
			0.528888	-0.0019267	0.528849	0.000184159
			0.529195	-0.00545436	0.529163	-0.00424947
			0.529493	-0.00489588	0.529468	-0.0034205
			0.529718	-0.0058726	0.529688	-0.00379467
			0.530049	-0.00592211	0.530007	-0.00349057
			0.530361	-0.00575098	0.530335	-0.00359228
			0.530696	-0.00772581	0.530658	-0.00464417
			0.530943	-0.0120832	0.530916	-0.00990757
			0.531257	-0.0129842	0.531228	-0.0107542
			0.531552	-0.0148589	0.531514	-0.0120169
			0.531838	-0.0174976	0.531803	-0.014692
			0.532199	-0.0190761	0.532156	-0.0159471
			0.532543	-0.0178385	0.532509	-0.0191038
			0.532878	-0.0170907	0.532835	-0.0196879
			0.533273	-0.0149742	0.533234	-0.0156011
			0.533624	-0.0149019	0.533593	-0.018305
			0.533935	-0.0142576	0.533894	-0.0161812
			0.534247	-0.0140104	0.534212	-0.0162139
			0.534567	-0.0142078	0.534535	-0.0143114
			0.534828	-0.0137514	0.534803	-0.0139938
			0.535106	-0.0132094	0.535073	-0.0134738
			0.53539	-0.0128082	0.53536	-0.0145923
			0.535768	-0.0129412	0.535724	-0.0134442
			0.536081	-0.0138335	0.536049	-0.0135154
			0.536348	-0.0171087	0.53632	-0.0161786
			0.536585	-0.0160492	0.536559	-0.0136388
			0.536928	-0.0163171	0.536888	-0.0123103
			0.537205	-0.0152887	0.537171	-0.013455
			0.537502	-0.0143592	0.537475	-0.0104974
			0.537788	-0.0132066	0.537755	-0.0100209
			0.538027	-0.0108458	0.537995	-0.00868005
			0.538389	-0.00879181	0.538351	-0.00347744
			0.5387	-0.00761539	0.538669	-0.00211803
			0.539	-0.00834625	0.538965	-0.00390587
			0.539262	-0.00910761	0.539235	-0.000616843
			0.539626	-0.0101984	0.53958	-0.000149685
			0.539945	-0.0115485	0.539918	-0.00131862
			0.540254	-0.0104569	0.540217	-0.000664187
			0.540521	-0.0114336	0.540486	0.000355885
			0.540809	-0.0119134	0.540787	0.00078902
			0.541095	-0.0127762	0.541059	-0.00113475
			0.541367	-0.0130717	0.541338	-0.00159082
			0.541615	-0.0147712	0.541586	-0.00178265
			0.541986	-0.0157916	0.541944	-0.00128475
			0.542308	-0.0156806	0.542266	-0.00397126
			0.542628	-0.0142237	0.542603	-0.00141226
			0.542878	-0.0134376	0.542849	-0.00144286
			0.543134	-0.0151438	0.543106	-0.0018197
			0.543388	-0.0182871	0.543358	-0.00310324
			0.543678	-0.0181382	0.543651	-0.00496761
			0.543981	-0.018929	0.543941	-0.00388204
			0.544227	-0.0183994	0.544206	-0.00306217
			0.544627	-0.0185942	0.544568	-0.00248685
			0.544983	-0.0161042	0.54496	-0.00351727
			0.545247	-0.0173653	0.545212	-0.00382743
			0.545493	-0.0183791	0.545468	-0.00303354
			0.545808	-0.0185485	0.545778	-0.00366879
			0.546066	-0.0171746	0.546031	-0.00377449
			0.546352	-0.0153851	0.546316	-0.00306329
			0.546719	-0.0136788	0.546686	-0.00144665
			0.546981	-0.0127355	0.546955	-0.00162442
			0.547296	-0.0128016	0.547252	-0.00195246
			0.547588	-0.0130044	0.545097	0.0224975
			0.547831	-0.0106977	0.545389	0.0250049
			0.548082	-0.00928322	0.545769	0.0262643
			0.548388	-0.00907857	0.54618	0.0258832
			0.548708	-0.00824575	0.546402	0.0270236
			0.548991	-0.00798226	0.546647	0.0268478
			0.549344	-0.00858495	0.546986	0.0274824
			0.549626	-0.00563408	0.547288	0.0269977
			0.549961	-0.00484279	0.547618	0.026814
			0.550303	-0.00491267
			0.550622	-0.00387659
			0.550911	-0.00259912
			0.551153	-0.00243612
			0.551445	-0.00175208
			0.551708	-0.000902635
			0.552047	-0.0018698
			0.552399	0.000295788
			0.552686	0.0024312
			0.552976	0.00315373
			0.553271	0.00381762
			0.553578	0.00294894
			0.553842	0.0040614
			0.55425	0.00351967
			0.554517	0.00260863
			0.554749	0.00271648
			0.555031	0.00449268
			0.555301	0.0036104
			0.555581	0.00115051
			0.555829	0.0011192
			0.556099	0.000234884
			0.556329	-0.00051023
			0.556558	-0.00174559
			0.556895	-0.00167061
			0.557127	-0.00551291
			0.557396	-0.0067516
			0.55766	-0.00572775
			0.557931	-0.0085657
			0.558241	-0.00783599
			0.558543	-0.00724803
			0.558791	-0.00883292
			0.559006	-0.00755469
			0.559315	-0.00953909
			0.55956	-0.00659393
			0.559829	-0.00551644
			0.560089	-0.0044031
			0.56036	-0.00493603
			0.560658	-0.00333899
			0.561027	-0.00470992
			0.561292	-0.00252981
			0.561578	-0.000856994
			0.561895	-0.00172125
			0.562188	-0.00317244
			0.562462	-0.0061403
			0.562746	-0.00476298
			0.563003	-0.00643954
			0.563267	-0.0064068
			0.563536	-0.00632247
			0.563811	-0.00688434
			0.56406	-0.00771513
			0.564256	-0.00960104
			0.564464	-0.00800158
			0.564742	-0.00757109
			0.565073	-0.00713842
			0.565375	-0.00713462
			0.565565	-0.00738277
			0.565829	-0.00770112
			0.566202	-0.00703773
			0.566455	-0.00832517
			0.566756	-0.00837288
			0.567055	-0.0107584
			0.567334	-0.011003
			0.567606	-0.0119028
			0.567926	-0.0127353
			0.568266	-0.0128569
			0.56844	-0.0126663
			0.568724	-0.0135277
			0.568987	-0.0134798
			0.569255	-0.0142479
			0.56951	-0.0135934
			0.569891	-0.0134022
			0.570179	-0.014295
			0.570393	-0.0142801
			0.570663	-0.0128559
			0.570931	-0.0136688
			0.571147	-0.0124559
			0.571477	-0.0153786
			0.57174	-0.0150528
			0.571982	-0.0142007
			0.572237	-0.0140896
			0.572546	-0.0110901
			0.572811	-0.00969858
			0.573007	-0.00802238
			0.57325	-0.00819711
			0.573555	-0.00564668
			0.573813	-0.00359966
			0.574161	-0.00195188
			0.574428	0.000511413
			0.574706	-0.0014849
			0.574953	-0.00347017
			0.575224	-0.00126822
			0.575466	0.000617394
			0.575712	0.00421084
			0.575999	0.00366891
			0.576258	0.00289817
			0.576605	0.00455398
			0.576821	0.00608475
			0.577121	0.00753588
			0.57734	0.007692
			0.577549	0.00547154
			0.577752	0.00927859
			0.577981	0.00792403
			0.578179	0.00866684
			0.578517	0.00780759
			0.578843	0.00893563
			0.579121	0.00830206
			0.579381	0.00817256
			0.579631	0.0111157
			0.579893	0.0108742
			0.580194	0.0087729
			0.580429	0.00977314
			0.580729	0.00764712
			0.581033	0.00459624
			0.581283	0.00320129
			0.581542	0.00618633
			0.581857	0.0046347
			0.582129	0.00564685
			0.582417	0.00582659
			0.582617	0.00642479
			0.582893	0.00768554
			0.583128	0.00671938
			0.583341	0.00768723
			0.5836	0.00805409
			0.583867	0.00703339
			0.584074	0.00965416
			0.584309	0.00984007
			0.584513	0.0111176
			0.58477	0.0108569
			0.585007	0.0121012
			0.585292	0.0137076
			0.585502	0.0145373
			0.58577	0.0152521
			0.586032	0.0190006
			0.586315	0.0207092
			0.586589	0.0202662
			0.586886	0.0163573
			0.587093	0.0126022
			0.58741	0.0141132
			0.587666	0.0144732
			0.587938	0.0135967
			0.588172	0.0134307
			0.588354	0.0136367
			0.588607	0.0147719
			0.58887	0.0151744
			0.589133	0.0178551
			0.589421	0.0159983
			0.58965	0.0150616
			0.589916	0.0128675
			0.590126	0.0109104
			0.590316	0.0122446
			0.59053	0.0113507
			0.59076	0.011496
			0.591028	0.00884088
			0.591368	0.00794553
			0.591627	0.00908384
			0.5919	0.0102919
			0.592134	0.00809165
			0.592371	0.00983385
			0.592625	0.0081316
			0.592851	0.00830598
			0.593081	0.00740454
			0.59335	0.00845643
			0.593559	0.00888117
